# Supplementary material for: Radiomic features from intratumoral and peritumoral regions on portal venous phase CT for multicenter prediction of TP53 mutation in pancreatic cancer
Source: Front Oncol. 2026 Jun 10;16:1819664. doi: 10.3389/fonc.2026.1819664 (PMC13290449; doi:10.3389/fonc.2026.1819664)
Supplement: Supplementary Table 1 — Details of the radiomics features extracted from the CT images. [file Table1.xlsx]

## Sheet: Sheet1
# ############################# Extracted using PyRadiomics version: <version> ######################################
imageType:
Original: {}
LoG:
sigma: [1.0, 2.0, 3.0] # If you include sigma values >5, remember to also increase the padDistance.
Wavelet: {}
LBP3D: {}
Exponential: {}
Square: {}
SquareRoot: {}
Logarithm: {}
Gradient: {}
featureClass:
# redundant Compactness 1, Compactness 2 an Spherical Disproportion features are disabled by default, they can be
# enabled by specifying individual feature names (as is done for glcm) and including them in the list.
shape:
firstorder:
glcm: # Disable SumAverage by specifying all other GLCM features available
- 'Autocorrelation'
- 'JointAverage'
- 'ClusterProminence'
- 'ClusterShade'
- 'ClusterTendency'
- 'Contrast'
- 'Correlation'
- 'DifferenceAverage'
- 'DifferenceEntropy'
- 'DifferenceVariance'
- 'JointEnergy'
- 'JointEntropy'
- 'Imc1'
- 'Imc2'
- 'Idm'
- 'Idmn'
- 'Id'
- 'Idn'
- 'InverseVariance'
- 'MaximumProbability'
- 'SumEntropy'
- 'SumSquares'
glrlm:
glszm:
gldm:
ngtdm:
setting:
# Normalization:
# most likely not needed, CT gray values reflect absolute world values (HU) and should be comparable between scanners.
# If analyzing using different scanners / vendors, check if the extracted features are correlated to the scanner used.
# If so, consider enabling normalization by uncommenting settings below:
normalize: true
normalizeScale: 1000 # This allows you to use more or less the same bin width.
# Resampling:
# Usual spacing for CT is often close to 1 or 2 mm, if very large slice thickness is used,
# increase the resampled spacing.
# On a side note: increasing the resampled spacing forces PyRadiomics to look at more coarse textures, which may or
# may not increase accuracy and stability of your extracted features.
interpolator: 'sitkNearestNeighbor'
resampledPixelSpacing: [3, 3, 3]
padDistance: 10 # Extra padding for large sigma valued LoG filtered images
# Mask validation:
# correctMask and geometryTolerance are not needed, as both image and mask are resampled, if you expect very small
# masks, consider to enable a size constraint by uncommenting settings below:
#minimumROIDimensions: 2
#minimumROISize: 50
correctMask: true
# Image discretization:
# The ideal number of bins is somewhere in the order of 16-128 bins. A possible way to define a good binwidt is to
# extract firstorder:Range from the dataset to analyze, and choose a binwidth so, that range/binwidth remains approximately
# in this range of bins.
binWidth: 5
# first order specific settings:
voxelArrayShift: 1000 # Minimum value in HU is -1000, shift +1000 to prevent negative values from being squared.
# Misc:
# default label value. Labels can also be defined in the call to featureextractor.execute, as a commandline argument,
# or in a column "Label" in the input csv (batchprocessing)
# label: 1
