# Supplementary material for: Radiomic features from intratumoral and peritumoral regions on portal venous phase CT for multicenter prediction of TP53 mutation in pancreatic cancer
Source: Front Oncol. 2026 Jun 10;16:1819664. doi: 10.3389/fonc.2026.1819664 (PMC13290449; doi:10.3389/fonc.2026.1819664)
Supplement: Supplementary Table 2 — Hyperparameter settings for the machine learning algorithms. [file Table2.xlsx]

## Sheet: Sheet1
from sklearn.ensemble import ExtraTreesClassifier, RandomForestClassifier, AdaBoostClassifier, GradientBoostingClassifier
from sklearn.neural_network import MLPClassifier
from xgboost import XGBClassifier
from lightgbm import LGBMClassifier
from sklearn.linear_model import LogisticRegression
from sklearn.svm import SVC
model_names = get_param_in_cwd('ml_models')
models = okcomp.comp1.create_clf_model_none_overfit(model_names)
models['LR'] = LogisticRegression(penalty='none', max_iter=100)
models['SVM'] = SVC(probability=True, max_iter=100)
models['RandomForest'] = RandomForestClassifier(n_estimators=50, max_depth=5,
min_samples_split=4, random_state=0)
models['XGBoost'] = XGBClassifier(n_estimators=100, objective='binary:logistic', max_depth=3, min_child_weight=.2,
use_label_encoder=False, eval_metric='error')
models['LightGBM'] = LGBMClassifier(n_estimators=20, max_depth=4, min_child_weight=0.5,)
models['ExtraTrees'] = ExtraTreesClassifier(n_estimators=20, max_depth=5, min_samples_split=2, random_state=0)
models['GradientBoosting'] = GradientBoostingClassifier(n_estimators=50, random_state=0)
models['AdaBoost'] = AdaBoostClassifier(n_estimators=10, random_state=0)
model_names = list(models.keys())
